# Supplementary material for: Factors associated with symptom severity in stress-induced exhaustion disorder: cohort characterization and cross-sectional correlations
Source: Front Psychiatry. 2025 Jun 16;16:1548967. doi: 10.3389/fpsyt.2025.1548967 (PMC12207233; doi:10.3389/fpsyt.2025.1548967)
Supplement: Supplementary Table 1 — Correlations with SMBQ scores. [file Table1.xlsx]

## Sheet: SMBQ-Total
	Parameter1	Parameter2	rho	CI	CI_low	CI_high	S	p	p.adj	Method	n_Obs	alternative
1	SMBQ-Total	Past year sick leave	0.179542	0.95	0.0643296	0.290031	3.69202e+06	0.00089757	0.00163195	Spearman correlation	300	greater
2	SMBQ-Total	AQ	0.195549	0.95	0.0808329	0.305152	3.61999e+06	0.000329843	0.000659685	Spearman correlation	300	greater
3	SMBQ-Total	ASRS A	0.212784	0.95	0.0986727	0.321372	3.54243e+06	0.00010251	0.000241201	Spearman correlation	300	greater
4	SMBQ-Total	Age	-0.00439773	0.95	-0.120894	0.112218	4.51974e+06	0.530232	0.558139	Spearman correlation	300	greater
5	SMBQ-Total	Agreeableness	-0.0153074	0.95	-0.131631	0.101432	4.56883e+06	0.395875	0.439861	Spearman correlation	300	less
6	SMBQ-Total	Alcoholic drinks per week	-0.0712822	0.95	-0.186293	0.0456558	4.82072e+06	0.890849	0.913691	Spearman correlation	300	greater
7	SMBQ-Total	BBQ	-0.377961	0.95	-0.473653	-0.27345	6.20076e+06	6.35041e-12	5.08033e-11	Spearman correlation	300	less
8	SMBQ-Total	BMI	0.172501	0.95	0.0570906	0.283362	3.7237e+06	0.0013595	0.00236434	Spearman correlation	300	greater
9	SMBQ-Total	CPQ	0.198318	0.95	0.0836936	0.307762	3.60753e+06	0.000275147	0.000579257	Spearman correlation	300	greater
10	SMBQ-Total	Conscientiousness	-0.0862314	0.95	-0.200772	0.0306351	4.88799e+06	0.0680972	0.0939272	Spearman correlation	300	less
11	SMBQ-Total	DSM	0.555031	0.95	0.468801	0.630782	2.00234e+06	6.11133e-26	1.22227e-24	Spearman correlation	300	greater
12	SMBQ-Total	DSQ	0.353531	0.95	0.247157	0.451485	2.90908e+06	1.46485e-10	9.62441e-10	Spearman correlation	300	greater
13	SMBQ-Total	Demand level at home	0.209712	0.95	0.0954877	0.318486	3.55626e+06	0.000127137	0.000282527	Spearman correlation	300	greater
14	SMBQ-Total	Drinking frequency	-0.099849	0.95	-0.213918	0.0169064	4.94927e+06	0.957874	0.957874	Spearman correlation	300	greater
15	SMBQ-Total	Emotional stability	-0.217687	0.95	-0.325975	-0.103761	5.47953e+06	7.22353e-05	0.000180588	Spearman correlation	300	less
16	SMBQ-Total	Extraversion	-0.0520105	0.95	-0.167553	0.0649418	4.73399e+06	0.184674	0.238289	Spearman correlation	300	less
17	SMBQ-Total	GAD	0.550007	0.95	0.463139	0.626407	2.02495e+06	2.02866e-25	2.70487e-24	Spearman correlation	300	greater
18	SMBQ-Total	GQ	-0.232347	0.95	-0.339705	-0.119011	5.5455e+06	2.41911e-05	6.91175e-05	Spearman correlation	300	less
19	SMBQ-Total	GSES	-0.26554	0.95	-0.370628	-0.15374	5.69487e+06	1.54989e-06	6.88841e-06	Spearman correlation	300	less
20	SMBQ-Total	ISEL	-0.140367	0.95	-0.25279	-0.0242043	5.13159e+06	0.00748438	0.011975	Spearman correlation	300	less
21	SMBQ-Total	IUS	0.328305	0.95	0.220172	0.428468	3.02259e+06	2.85699e-09	1.4285e-08	Spearman correlation	300	greater
22	SMBQ-Total	Light exercise frequency	-0.194503	0.95	-0.304166	-0.0797528	5.37521e+06	0.000353	0.00067238	Spearman correlation	300	less
23	SMBQ-Total	Mental demand at work	0.0456777	0.95	-0.0712603	0.161377	4.2944e+06	0.21527	0.269087	Spearman correlation	300	greater
24	SMBQ-Total	Vigorous exercise frequency	-0.23515	0.95	-0.342326	-0.121933	5.55811e+06	1.94651e-05	5.98925e-05	Spearman correlation	300	less
25	SMBQ-Total	Number of children	0.0885472	0.95	-0.0283035	0.203011	4.10149e+06	0.0629727	0.0899611	Spearman correlation	300	greater
26	SMBQ-Total	Openness	-0.0754623	0.95	-0.190347	0.041461	4.83953e+06	0.096211	0.128281	Spearman correlation	300	less
27	SMBQ-Total	PHQ	0.618223	0.95	0.540622	0.685393	1.71798e+06	2.54865e-33	1.01946e-31	Spearman correlation	300	greater
28	SMBQ-Total	PSS	0.255187	0.95	0.142878	0.361007	3.35162e+06	3.80569e-06	1.38389e-05	Spearman correlation	300	greater
29	SMBQ-Total	Physical demand at work	0.14498	0.95	0.0289094	0.257192	3.84755e+06	0.00596968	0.00994947	Spearman correlation	300	greater
30	SMBQ-Total	SAAQ	0.352394	0.95	0.245938	0.450451	2.91419e+06	1.68427e-10	9.62441e-10	Spearman correlation	300	greater
31	SMBQ-Total	Salary level	-0.0339856	0.95	-0.14995	0.0829014	4.65288e+06	0.278817	0.32802	Spearman correlation	300	less
32	SMBQ-Total	Sleep problems	0.405665	0.95	0.303455	0.498646	2.67448e+06	1.29796e-13	1.29796e-12	Spearman correlation	300	greater
33	SMBQ-Total	Smoking	0.0344494	0.95	-0.0824403	0.150404	4.34493e+06	0.276134	0.32802	Spearman correlation	300	greater
34	SMBQ-Total	Snack consumption	0.129717	0.95	0.01336	0.242607	3.91623e+06	0.0123239	0.0189598	Spearman correlation	300	greater
35	SMBQ-Total	Snuff use	0.0204793	0.95	-0.0963092	0.136712	4.40779e+06	0.361944	0.41365	Spearman correlation	300	greater
36	SMBQ-Total	TAS	0.258016	0.95	0.145844	0.363639	3.33889e+06	2.98844e-06	1.19538e-05	Spearman correlation	300	greater
37	SMBQ-Total	Total days on sick leave	0.00647518	0.95	-0.115809	0.128566	3.36907e+06	0.457594	0.494696	Spearman correlation	273	greater
38	SMBQ-Total	Trauma	0.240839	0.95	0.12787	0.347639	3.41619e+06	1.2419e-05	4.13967e-05	Spearman correlation	300	greater
39	SMBQ-Total	Vegetable consumption	-0.103824	0.95	-0.217747	0.0128907	4.96715e+06	0.0362766	0.0537431	Spearman correlation	300	less
40	SMBQ-Total	Years of education	-0.221387	0.95	-0.329444	-0.107605	5.49618e+06	5.51786e-05	0.000147143	Spearman correlation	300	less
Note. One-tailed correlation tests with FDR-adjusted p-values.

## Sheet: Cognitive weariness
	Parameter1	Parameter2	rho	CI	CI_low	CI_high	S	p	p.adj	Method	n_Obs	alternative
1	SMBQ-Cognitive weariness	Past year sick leave	0.155653	0.95	0.0398173	0.267361	3.79952e+06	0.00345422	0.00767605	Spearman correlation	300	greater
2	SMBQ-Cognitive weariness	AQ	0.132098	0.95	0.0157829	0.244887	3.90551e+06	0.0110543	0.0221085	Spearman correlation	300	greater
3	SMBQ-Cognitive weariness	ASRS A	0.188267	0.95	0.073317	0.29828	3.65276e+06	0.000525306	0.00150087	Spearman correlation	300	greater
4	SMBQ-Cognitive weariness	Age	0.046705	0.95	-0.070236	0.16238	4.28978e+06	0.210117	0.289816	Spearman correlation	300	greater
5	SMBQ-Cognitive weariness	Agreeableness	0.00532562	0.95	-0.111302	0.121809	4.47598e+06	0.536595	0.580102	Spearman correlation	300	less
6	SMBQ-Cognitive weariness	Alcoholic drinks per week	0.0161318	0.95	-0.100616	0.132441	4.42736e+06	0.390405	0.470408	Spearman correlation	300	greater
7	SMBQ-Cognitive weariness	BBQ	-0.277433	0.95	-0.38165	-0.16625	5.74838e+06	5.26765e-07	3.51177e-06	Spearman correlation	300	less
8	SMBQ-Cognitive weariness	BMI	0.183618	0.95	0.0685258	0.293887	3.67368e+06	0.000700905	0.00186908	Spearman correlation	300	greater
9	SMBQ-Cognitive weariness	CPQ	0.0619878	0.95	-0.054968	0.177266	4.22101e+06	0.142263	0.218866	Spearman correlation	300	greater
10	SMBQ-Cognitive weariness	Conscientiousness	-0.0147106	0.95	-0.131044	0.102023	4.56615e+06	0.399847	0.470408	Spearman correlation	300	less
11	SMBQ-Cognitive weariness	DSM	0.398046	0.95	0.295182	0.491787	2.70876e+06	3.92449e-13	7.84898e-12	Spearman correlation	300	greater
12	SMBQ-Cognitive weariness	DSQ	0.308344	0.95	0.198935	0.410161	3.11242e+06	2.4934e-08	2.4934e-07	Spearman correlation	300	greater
13	SMBQ-Cognitive weariness	Demand level at home	0.205979	0.95	0.0916202	0.314976	3.57305e+06	0.000164481	0.000641394	Spearman correlation	300	greater
14	SMBQ-Cognitive weariness	Drinking frequency	-0.0659116	0.95	-0.181079	0.0510391	4.79655e+06	0.87246	0.87246	Spearman correlation	300	greater
15	SMBQ-Cognitive weariness	Emotional stability	-0.105338	0.95	-0.219205	0.0113606	4.97396e+06	0.034231	0.0595321	Spearman correlation	300	less
16	SMBQ-Cognitive weariness	Extraversion	-0.0124184	0.95	-0.128791	0.104291	4.55583e+06	0.415194	0.474508	Spearman correlation	300	less
17	SMBQ-Cognitive weariness	GAD	0.387353	0.95	0.283599	0.482143	2.75688e+06	1.76875e-12	2.35834e-11	Spearman correlation	300	greater
18	SMBQ-Cognitive weariness	GQ	-0.118784	0.95	-0.232128	-0.00225631	5.03447e+06	0.0198869	0.0361581	Spearman correlation	300	less
19	SMBQ-Cognitive weariness	GSES	-0.191209	0.95	-0.301058	-0.0763518	5.36038e+06	0.000436148	0.00134199	Spearman correlation	300	less
20	SMBQ-Cognitive weariness	ISEL	-0.0998781	0.95	-0.213946	0.016877	4.9494e+06	0.0420804	0.0673287	Spearman correlation	300	less
21	SMBQ-Cognitive weariness	IUS	0.215855	0.95	0.101859	0.324255	3.52861e+06	8.2405e-05	0.000366245	Spearman correlation	300	greater
22	SMBQ-Cognitive weariness	Light exercise frequency	-0.127326	0.95	-0.240318	-0.0109299	5.07291e+06	0.0137224	0.0261379	Spearman correlation	300	less
23	SMBQ-Cognitive weariness	Mental demand at work	0.0310543	0.95	-0.0858149	0.147081	4.36021e+06	0.296062	0.382016	Spearman correlation	300	greater
24	SMBQ-Cognitive weariness	Vigorous exercise frequency	-0.102725	0.95	-0.216689	0.0140015	4.96221e+06	0.0378236	0.0630393	Spearman correlation	300	less
25	SMBQ-Cognitive weariness	Number of children	0.162622	0.95	0.0469531	0.273987	3.76816e+06	0.00237325	0.00558411	Spearman correlation	300	greater
26	SMBQ-Cognitive weariness	Openness	-0.00980944	0.95	-0.126224	0.106871	4.54409e+06	0.43282	0.480911	Spearman correlation	300	less
27	SMBQ-Cognitive weariness	PHQ	0.483441	0.95	0.388791	0.567994	2.32449e+06	2.80919e-19	1.12368e-17	Spearman correlation	300	greater
28	SMBQ-Cognitive weariness	PSS	0.198298	0.95	0.0836735	0.307744	3.60762e+06	0.000275499	0.000918329	Spearman correlation	300	greater
29	SMBQ-Cognitive weariness	Physical demand at work	0.144052	0.95	0.0279624	0.256307	3.85173e+06	0.00625063	0.0131592	Spearman correlation	300	greater
30	SMBQ-Cognitive weariness	SAAQ	0.204955	0.95	0.0905598	0.314012	3.57766e+06	0.000176383	0.000641394	Spearman correlation	300	greater
31	SMBQ-Cognitive weariness	Salary level	0.0197782	0.95	-0.0970041	0.136023	4.41095e+06	0.633513	0.666855	Spearman correlation	300	less
32	SMBQ-Cognitive weariness	Sleep problems	0.285346	0.95	0.174595	0.388968	3.21591e+06	2.49627e-07	1.99701e-06	Spearman correlation	300	greater
33	SMBQ-Cognitive weariness	Smoking	0.0250071	0.95	-0.0918191	0.141154	4.38742e+06	0.33309	0.416363	Spearman correlation	300	greater
34	SMBQ-Cognitive weariness	Snack consumption	0.0447708	0.95	-0.0721644	0.160492	4.29848e+06	0.219879	0.293171	Spearman correlation	300	greater
35	SMBQ-Cognitive weariness	Snuff use	0.0473908	0.95	-0.069552	0.163049	4.28669e+06	0.206717	0.289816	Spearman correlation	300	greater
36	SMBQ-Cognitive weariness	TAS	0.220071	0.95	0.106238	0.328211	3.50964e+06	6.07571e-05	0.000347183	Spearman correlation	300	greater
37	SMBQ-Cognitive weariness	Total days on sick leave	-0.0332175	0.95	-0.154781	0.0893374	3.50367e+06	0.70763	0.725775	Spearman correlation	273	greater
38	SMBQ-Cognitive weariness	Trauma	0.17143	0.95	0.0559897	0.282346	3.72853e+06	0.00144626	0.00361566	Spearman correlation	300	greater
39	SMBQ-Cognitive weariness	Vegetable consumption	-0.0496969	0.95	-0.165298	0.0672513	4.72358e+06	0.195526	0.289668	Spearman correlation	300	less
40	SMBQ-Cognitive weariness	Years of education	-0.217402	0.95	-0.325707	-0.103465	5.47825e+06	7.37394e-05	0.000366245	Spearman correlation	300	less
Note. One-tailed correlation tests with FDR-adjusted p-values.

## Sheet: Physical exhaustion
	Parameter1	Parameter2	rho	CI	CI_low	CI_high	S	p	p.adj	Method	n_Obs	alternative
1	SMBQ-Physical exhaustion	Past year sick leave	0.152101	0.95	0.0361842	0.26398	3.8155e+06	0.00415946	0.00767281	Spearman correlation	300	greater
2	SMBQ-Physical exhaustion	AQ	0.15096	0.95	0.0350173	0.262893	3.82064e+06	0.00441186	0.00767281	Spearman correlation	300	greater
3	SMBQ-Physical exhaustion	ASRS A	0.163056	0.95	0.0473982	0.274399	3.76621e+06	0.00231727	0.00514948	Spearman correlation	300	greater
4	SMBQ-Physical exhaustion	Age	0.00905125	0.95	-0.107621	0.125477	4.45922e+06	0.437969	0.486632	Spearman correlation	300	greater
5	SMBQ-Physical exhaustion	Agreeableness	-0.00392189	0.95	-0.120425	0.112688	4.5176e+06	0.473034	0.511388	Spearman correlation	300	less
6	SMBQ-Physical exhaustion	Alcoholic drinks per week	-0.131588	0.95	-0.244398	-0.0152633	5.09209e+06	0.988684	0.988684	Spearman correlation	300	greater
7	SMBQ-Physical exhaustion	BBQ	-0.334508	0.95	-0.434139	-0.226792	6.00522e+06	1.41047e-09	1.12837e-08	Spearman correlation	300	less
8	SMBQ-Physical exhaustion	BMI	0.144983	0.95	0.0289131	0.257195	3.84753e+06	0.00596862	0.00994769	Spearman correlation	300	greater
9	SMBQ-Physical exhaustion	CPQ	0.210823	0.95	0.0966393	0.31953	3.55126e+06	0.000117655	0.000392183	Spearman correlation	300	greater
10	SMBQ-Physical exhaustion	Conscientiousness	-0.0945555	0.95	-0.208813	0.0222483	4.92545e+06	0.0510689	0.0704399	Spearman correlation	300	less
11	SMBQ-Physical exhaustion	DSM	0.473631	0.95	0.377937	0.559313	2.36863e+06	1.75902e-18	3.51804e-17	Spearman correlation	300	greater
12	SMBQ-Physical exhaustion	DSQ	0.27386	0.95	0.162488	0.378341	3.2676e+06	7.32435e-07	3.66217e-06	Spearman correlation	300	greater
13	SMBQ-Physical exhaustion	Demand level at home	0.193332	0.95	0.0785438	0.303062	3.62996e+06	0.000380708	0.00101522	Spearman correlation	300	greater
14	SMBQ-Physical exhaustion	Drinking frequency	-0.107964	0.95	-0.221732	0.00870436	4.98578e+06	0.969094	0.988684	Spearman correlation	300	greater
15	SMBQ-Physical exhaustion	Emotional stability	-0.170243	0.95	-0.281221	-0.0547715	5.26604e+06	0.00154815	0.00387037	Spearman correlation	300	less
16	SMBQ-Physical exhaustion	Extraversion	-0.0421612	0.95	-0.157944	0.0747648	4.68967e+06	0.233451	0.282971	Spearman correlation	300	less
17	SMBQ-Physical exhaustion	GAD	0.47012	0.95	0.374059	0.556201	2.38443e+06	3.34411e-18	4.45881e-17	Spearman correlation	300	greater
18	SMBQ-Physical exhaustion	GQ	-0.227383	0.95	-0.335061	-0.113841	5.52316e+06	3.532e-05	0.000128436	Spearman correlation	300	less
19	SMBQ-Physical exhaustion	GSES	-0.209325	0.95	-0.318122	-0.0950866	5.4419e+06	0.000130604	0.000401859	Spearman correlation	300	less
20	SMBQ-Physical exhaustion	ISEL	-0.151063	0.95	-0.262991	-0.0351232	5.17973e+06	0.00438842	0.00767281	Spearman correlation	300	less
21	SMBQ-Physical exhaustion	IUS	0.260636	0.95	0.148592	0.366074	3.3271e+06	2.38311e-06	1.05916e-05	Spearman correlation	300	greater
22	SMBQ-Physical exhaustion	Light exercise frequency	-0.202894	0.95	-0.312072	-0.0884266	5.41296e+06	0.000202803	0.000579437	Spearman correlation	300	less
23	SMBQ-Physical exhaustion	Mental demand at work	0.0740081	0.95	-0.0429208	0.188937	4.16692e+06	0.100579	0.134105	Spearman correlation	300	greater
24	SMBQ-Physical exhaustion	Vigorous exercise frequency	-0.290108	0.95	-0.393365	-0.179623	5.80542e+06	1.57495e-07	1.04997e-06	Spearman correlation	300	less
25	SMBQ-Physical exhaustion	Number of children	0.100813	0.95	-0.015933	0.214847	4.0463e+06	0.040642	0.05806	Spearman correlation	300	greater
26	SMBQ-Physical exhaustion	Openness	-0.0600103	0.95	-0.175342	0.0569466	4.76999e+06	0.1501	0.193678	Spearman correlation	300	less
27	SMBQ-Physical exhaustion	PHQ	0.573132	0.95	0.489257	0.646502	1.92089e+06	6.82397e-28	2.72959e-26	Spearman correlation	300	greater
28	SMBQ-Physical exhaustion	PSS	0.168888	0.95	0.0533798	0.279936	3.73996e+06	0.00167252	0.00393533	Spearman correlation	300	greater
29	SMBQ-Physical exhaustion	Physical demand at work	0.118118	0.95	0.00158158	0.23149	3.96842e+06	0.0204525	0.0314653	Spearman correlation	300	greater
30	SMBQ-Physical exhaustion	SAAQ	0.284867	0.95	0.174088	0.388525	3.21806e+06	2.61358e-07	1.49348e-06	Spearman correlation	300	greater
31	SMBQ-Physical exhaustion	Salary level	-0.0566731	0.95	-0.172095	0.0602837	4.75498e+06	0.163964	0.204955	Spearman correlation	300	less
32	SMBQ-Physical exhaustion	Sleep problems	0.446335	0.95	0.347874	0.535058	2.49147e+06	2.14795e-16	2.14795e-15	Spearman correlation	300	greater
33	SMBQ-Physical exhaustion	Smoking	0.0190939	0.95	-0.0976821	0.135351	4.41403e+06	0.37094	0.423931	Spearman correlation	300	greater
34	SMBQ-Physical exhaustion	Snack consumption	0.120906	0.95	0.00440932	0.234164	3.95588e+06	0.0181705	0.0290728	Spearman correlation	300	greater
35	SMBQ-Physical exhaustion	Snuff use	-0.0242595	0.95	-0.140421	0.0925608	4.60912e+06	0.662207	0.69706	Spearman correlation	300	greater
36	SMBQ-Physical exhaustion	TAS	0.152927	0.95	0.0370288	0.264767	3.81178e+06	0.0039849	0.00767281	Spearman correlation	300	greater
37	SMBQ-Physical exhaustion	Total days on sick leave	0.0376965	0.95	-0.0848868	0.159156	3.26319e+06	0.26756	0.314776	Spearman correlation	273	greater
38	SMBQ-Physical exhaustion	Trauma	0.242352	0.95	0.12945	0.349051	3.40938e+06	1.09998e-05	4.39991e-05	Spearman correlation	300	greater
39	SMBQ-Physical exhaustion	Vegetable consumption	-0.105145	0.95	-0.219019	0.0115554	4.9731e+06	0.0344861	0.0510905	Spearman correlation	300	less
40	SMBQ-Physical exhaustion	Years of education	-0.152563	0.95	-0.264419	-0.0366559	5.18647e+06	0.00406114	0.00767281	Spearman correlation	300	less
Note. One-tailed correlation tests with FDR-adjusted p-values.

## Sheet: Listlessness
	Parameter1	Parameter2	rho	CI	CI_low	CI_high	S	p	p.adj	Method	n_Obs	alternative
1	SMBQ-Listlessness	Past year sick leave	0.10077	0.95	-0.0159764	0.214805	4.04649e+06	0.0407073	0.0856995	Spearman correlation	300	greater
2	SMBQ-Listlessness	AQ	0.0794436	0.95	-0.0374619	0.194204	4.14246e+06	0.084965	0.154482	Spearman correlation	300	greater
3	SMBQ-Listlessness	ASRS A	0.0359403	0.95	-0.0809574	0.151863	4.33822e+06	0.267594	0.345283	Spearman correlation	300	greater
4	SMBQ-Listlessness	Age	0.0396407	0.95	-0.0772749	0.155481	4.32157e+06	0.246988	0.329317	Spearman correlation	300	greater
5	SMBQ-Listlessness	Agreeableness	0.0269591	0.95	-0.0898819	0.143068	4.37864e+06	0.679063	0.734122	Spearman correlation	300	less
6	SMBQ-Listlessness	Alcoholic drinks per week	-0.00628687	0.95	-0.122756	0.110353	4.52824e+06	0.543176	0.639031	Spearman correlation	300	greater
7	SMBQ-Listlessness	BBQ	-0.264465	0.95	-0.369629	-0.15261	5.69003e+06	1.70455e-06	3.0344e-05	Spearman correlation	300	less
8	SMBQ-Listlessness	BMI	0.092129	0.95	-0.0246948	0.20647	4.08537e+06	0.0556421	0.111284	Spearman correlation	300	greater
9	SMBQ-Listlessness	CPQ	0.0661165	0.95	-0.0508339	0.181278	4.20243e+06	0.126802	0.19508	Spearman correlation	300	greater
10	SMBQ-Listlessness	Conscientiousness	-0.0422761	0.95	-0.158056	0.0746503	4.69019e+06	0.232844	0.321164	Spearman correlation	300	less
11	SMBQ-Listlessness	DSM	0.197595	0.95	0.0829468	0.307081	3.61078e+06	0.000288547	0.00128243	Spearman correlation	300	greater
12	SMBQ-Listlessness	DSQ	0.123449	0.95	0.00699148	0.236604	3.94443e+06	0.0162801	0.0407003	Spearman correlation	300	greater
13	SMBQ-Listlessness	Demand level at home	0.0853109	0.95	-0.0315615	0.199882	4.11606e+06	0.0702208	0.133754	Spearman correlation	300	greater
14	SMBQ-Listlessness	Drinking frequency	-0.0443224	0.95	-0.160054	0.0726114	4.6994e+06	0.777822	0.797766	Spearman correlation	300	greater
15	SMBQ-Listlessness	Emotional stability	-0.0758886	0.95	-0.19076	0.0410329	4.84145e+06	0.094957	0.165143	Spearman correlation	300	less
16	SMBQ-Listlessness	Extraversion	-0.0681698	0.95	-0.183272	0.0487764	4.80671e+06	0.119563	0.19508	Spearman correlation	300	less
17	SMBQ-Listlessness	GAD	0.206446	0.95	0.0921034	0.315414	3.57095e+06	0.000159311	0.000910346	Spearman correlation	300	greater
18	SMBQ-Listlessness	GQ	-0.172603	0.95	-0.283459	-0.0571948	5.27665e+06	0.00135153	0.0045051	Spearman correlation	300	less
19	SMBQ-Listlessness	GSES	-0.178303	0.95	-0.288858	-0.0630549	5.3023e+06	0.000966663	0.00351514	Spearman correlation	300	less
20	SMBQ-Listlessness	ISEL	-0.111768	0.95	-0.22539	0.00485379	5.0029e+06	0.0265651	0.0625061	Spearman correlation	300	less
21	SMBQ-Listlessness	IUS	0.143965	0.95	0.027874	0.256224	3.85212e+06	0.00627745	0.0193152	Spearman correlation	300	greater
22	SMBQ-Listlessness	Light exercise frequency	-0.219638	0.95	-0.327804	-0.105787	5.48831e+06	6.27082e-05	0.000418055	Spearman correlation	300	less
23	SMBQ-Listlessness	Mental demand at work	-0.0184796	0.95	-0.134748	0.0982907	4.58311e+06	0.625048	0.714341	Spearman correlation	300	greater
24	SMBQ-Listlessness	Vigorous exercise frequency	-0.257471	0.95	-0.363132	-0.145272	5.65856e+06	3.13167e-06	3.13167e-05	Spearman correlation	300	less
25	SMBQ-Listlessness	Number of children	-0.00408172	0.95	-0.120583	0.11253	4.51832e+06	0.528063	0.639031	Spearman correlation	300	greater
26	SMBQ-Listlessness	Openness	-0.0667673	0.95	-0.18191	0.0501819	4.8004e+06	0.124475	0.19508	Spearman correlation	300	less
27	SMBQ-Listlessness	PHQ	0.362651	0.95	0.256954	0.459775	2.86804e+06	4.68131e-11	1.87252e-09	Spearman correlation	300	greater
28	SMBQ-Listlessness	PSS	0.13501	0.95	0.0187461	0.247671	3.89241e+06	0.00965749	0.0275928	Spearman correlation	300	greater
29	SMBQ-Listlessness	Physical demand at work	-0.000709641	0.95	-0.117259	0.115859	4.50314e+06	0.504883	0.631104	Spearman correlation	300	greater
30	SMBQ-Listlessness	SAAQ	0.244013	0.95	0.131185	0.3506	3.40191e+06	9.61918e-06	7.69534e-05	Spearman correlation	300	greater
31	SMBQ-Listlessness	Salary level	0.0792603	0.95	-0.0376461	0.194026	4.14328e+06	0.91454	0.91454	Spearman correlation	300	less
32	SMBQ-Listlessness	Sleep problems	0.261166	0.95	0.149148	0.366566	3.32471e+06	2.2758e-06	3.0344e-05	Spearman correlation	300	greater
33	SMBQ-Listlessness	Smoking	-0.024747	0.95	-0.140899	0.0920772	4.61131e+06	0.665276	0.734122	Spearman correlation	300	greater
34	SMBQ-Listlessness	Snack consumption	0.20281	0.95	0.0883398	0.311993	3.58731e+06	0.000203952	0.00101976	Spearman correlation	300	greater
35	SMBQ-Listlessness	Snuff use	-0.0351424	0.95	-0.151082	0.081751	4.65809e+06	0.727853	0.766161	Spearman correlation	300	greater
36	SMBQ-Listlessness	TAS	0.194765	0.95	0.0800227	0.304413	3.62352e+06	0.000347075	0.0013883	Spearman correlation	300	greater
37	SMBQ-Listlessness	Total days on sick leave	0.0525847	0.95	-0.0700577	0.173661	3.21271e+06	0.193395	0.286511	Spearman correlation	273	greater
38	SMBQ-Listlessness	Trauma	0.104247	0.95	-0.0124629	0.218155	4.03084e+06	0.0356947	0.0793216	Spearman correlation	300	greater
39	SMBQ-Listlessness	Vegetable consumption	-0.0450917	0.95	-0.160805	0.0718445	4.70286e+06	0.218241	0.311773	Spearman correlation	300	less
40	SMBQ-Listlessness	Years of education	-0.129501	0.95	-0.242401	-0.0131407	5.0827e+06	0.0124448	0.0331861	Spearman correlation	300	less
Note. One-tailed correlation tests with FDR-adjusted p-values.

## Sheet: Tension 
	Parameter1	Parameter2	rho	CI	CI_low	CI_high	S	p	p.adj	Method	n_Obs	alternative
1	SMBQ-Tension	Past year sick leave	0.0999492	0.95	-0.0168052	0.214015	4.05018e+06	0.0419696	0.0729905	Spearman correlation	300	greater
2	SMBQ-Tension	AQ	0.231082	0.95	0.117694	0.338523	3.46009e+06	2.66602e-05	8.88674e-05	Spearman correlation	300	greater
3	SMBQ-Tension	ASRS A	0.250049	0.95	0.137498	0.356226	3.37474e+06	5.86024e-06	2.131e-05	Spearman correlation	300	greater
4	SMBQ-Tension	Age	-0.0877137	0.95	-0.202205	0.0291428	4.89466e+06	0.935218	0.935218	Spearman correlation	300	greater
5	SMBQ-Tension	Agreeableness	-0.0427652	0.95	-0.158534	0.0741631	4.69239e+06	0.230269	0.297122	Spearman correlation	300	less
6	SMBQ-Tension	Alcoholic drinks per week	-0.0392253	0.95	-0.155075	0.0776885	4.67646e+06	0.750742	0.769992	Spearman correlation	300	greater
7	SMBQ-Tension	BBQ	-0.269303	0.95	-0.374119	-0.157695	5.7118e+06	1.10764e-06	5.53821e-06	Spearman correlation	300	less
8	SMBQ-Tension	BMI	0.0703143	0.95	-0.0466264	0.185354	4.18354e+06	0.112317	0.172795	Spearman correlation	300	greater
9	SMBQ-Tension	CPQ	0.223985	0.95	0.110306	0.331879	3.49203e+06	4.55464e-05	0.000140143	Spearman correlation	300	greater
10	SMBQ-Tension	Conscientiousness	-0.0616015	0.95	-0.17689	0.0553546	4.77715e+06	0.143772	0.198306	Spearman correlation	300	less
11	SMBQ-Tension	DSM	0.558631	0.95	0.472862	0.633913	1.98614e+06	2.55525e-26	5.1105e-25	Spearman correlation	300	greater
12	SMBQ-Tension	DSQ	0.379794	0.95	0.275428	0.475311	2.7909e+06	4.96465e-12	4.96465e-11	Spearman correlation	300	greater
13	SMBQ-Tension	Demand level at home	0.173936	0.95	0.0585651	0.284723	3.71725e+06	0.00125073	0.00312681	Spearman correlation	300	greater
14	SMBQ-Tension	Drinking frequency	-0.030425	0.95	-0.146464	0.0864402	4.63686e+06	0.700173	0.756943	Spearman correlation	300	greater
15	SMBQ-Tension	Emotional stability	-0.321724	0.95	-0.422441	-0.213159	5.94769e+06	5.93937e-09	3.39393e-08	Spearman correlation	300	less
16	SMBQ-Tension	Extraversion	-0.0376948	0.95	-0.153579	0.0792119	4.66957e+06	0.257718	0.322147	Spearman correlation	300	less
17	SMBQ-Tension	GAD	0.594124	0.95	0.513097	0.664655	1.82642e+06	2.59044e-30	1.03618e-28	Spearman correlation	300	greater
18	SMBQ-Tension	GQ	-0.155525	0.95	-0.267239	-0.0396853	5.1998e+06	0.00347783	0.00732174	Spearman correlation	300	less
19	SMBQ-Tension	GSES	-0.208843	0.95	-0.317669	-0.0945866	5.43973e+06	0.00013505	0.000385858	Spearman correlation	300	less
20	SMBQ-Tension	ISEL	-0.051451	0.95	-0.167008	0.0655004	4.73148e+06	0.187264	0.249685	Spearman correlation	300	less
21	SMBQ-Tension	IUS	0.341014	0.95	0.233746	0.44008	2.9654e+06	6.61304e-10	4.40869e-09	Spearman correlation	300	greater
22	SMBQ-Tension	Light exercise frequency	0.0095759	0.95	-0.107102	0.125994	4.45686e+06	0.565595	0.646395	Spearman correlation	300	less
23	SMBQ-Tension	Mental demand at work	0.0309357	0.95	-0.0859328	0.146964	4.36074e+06	0.29677	0.359722	Spearman correlation	300	greater
24	SMBQ-Tension	Vigorous exercise frequency	-0.0112418	0.95	-0.127633	0.105455	4.55054e+06	0.423124	0.497793	Spearman correlation	300	less
25	SMBQ-Tension	Number of children	-0.018876	0.95	-0.135137	0.097898	4.58489e+06	0.627639	0.697377	Spearman correlation	300	greater
26	SMBQ-Tension	Openness	-0.0689045	0.95	-0.183985	0.0480399	4.81002e+06	0.117044	0.173399	Spearman correlation	300	less
27	SMBQ-Tension	PHQ	0.423206	0.95	0.322559	0.514391	2.59554e+06	9.10891e-15	1.21452e-13	Spearman correlation	300	greater
28	SMBQ-Tension	PSS	0.261205	0.95	0.149189	0.366602	3.32454e+06	2.26811e-06	1.00805e-05	Spearman correlation	300	greater
29	SMBQ-Tension	Physical demand at work	0.159529	0.95	0.043785	0.271048	3.78208e+06	0.00280839	0.00651429	Spearman correlation	300	greater
30	SMBQ-Tension	SAAQ	0.375359	0.95	0.270641	0.471297	2.81085e+06	8.98514e-12	7.18812e-11	Spearman correlation	300	greater
31	SMBQ-Tension	Salary level	-0.132668	0.95	-0.245432	-0.0163626	5.09695e+06	0.0107679	0.0205103	Spearman correlation	300	less
32	SMBQ-Tension	Sleep problems	0.174002	0.95	0.0586323	0.284785	3.71695e+06	0.00124596	0.00312681	Spearman correlation	300	greater
33	SMBQ-Tension	Smoking	0.113763	0.95	-0.00283291	0.227308	3.98802e+06	0.0244991	0.0445438	Spearman correlation	300	greater
34	SMBQ-Tension	Snack consumption	0.0780588	0.95	-0.0388534	0.192863	4.14869e+06	0.0887599	0.142016	Spearman correlation	300	greater
35	SMBQ-Tension	Snuff use	0.0658459	0.95	-0.0511049	0.181015	4.20365e+06	0.127778	0.18254	Spearman correlation	300	greater
36	SMBQ-Tension	TAS	0.252635	0.95	0.140205	0.358633	3.36311e+06	4.72135e-06	1.88854e-05	Spearman correlation	300	greater
37	SMBQ-Tension	Total days on sick leave	-0.0372199	0.95	-0.15869	0.0853605	3.51724e+06	0.729852	0.768265	Spearman correlation	273	greater
38	SMBQ-Tension	Trauma	0.158733	0.95	0.0429697	0.270291	3.78566e+06	0.00293143	0.00651429	Spearman correlation	300	greater
39	SMBQ-Tension	Vegetable consumption	-0.0812391	0.95	-0.195942	0.0356571	4.86552e+06	0.0802265	0.133711	Spearman correlation	300	less
40	SMBQ-Tension	Years of education	-0.151558	0.95	-0.263462	-0.0356288	5.18195e+06	0.00427794	0.00855588	Spearman correlation	300	less
Note. One-tailed correlation tests with FDR-adjusted p-values.
