# Supplementary material for: Factors associated with symptom severity in stress-induced exhaustion disorder: cohort characterization and cross-sectional correlations
Source: Front Psychiatry. 2025 Jun 16;16:1548967. doi: 10.3389/fpsyt.2025.1548967 (PMC12207233; doi:10.3389/fpsyt.2025.1548967)
Supplement: Supplementary Table 2 — Correlations with sick leave measures. [file Table2.xlsx]

## Sheet: Total sick leave
	Parameter1	Parameter2	rho	CI	CI_low	CI_high	p	p.adj	Method	n_Obs
1	Total sick leave days	Past year sick leave	0.44	0.95	0.33	0.53	0	0	Spearman correlation	273
2	Total sick leave days	AQ	0.07	0.95	-0.06	0.19	0.138	0.467	Spearman correlation	273
3	Total sick leave days	ASRS A	-0.09	0.95	-0.21	0.04	0.924	0.998	Spearman correlation	273
4	Total sick leave days	Age	0.22	0.95	0.1	0.33	0	0.003	Spearman correlation	273
5	Total sick leave days	Agreeableness	0.04	0.95	-0.08	0.16	0.75	0.998	Spearman correlation	273
6	Total sick leave days	Alcoholic drinks per week	-0.08	0.95	-0.2	0.04	0.917	0.998	Spearman correlation	273
7	Total sick leave days	BBQ	-0.07	0.95	-0.2	0.05	0.108	0.398	Spearman correlation	273
8	Total sick leave days	BMI	0.08	0.95	-0.05	0.2	0.101	0.398	Spearman correlation	273
9	Total sick leave days	CPQ	0.03	0.95	-0.09	0.15	0.323	0.71	Spearman correlation	273
10	Total sick leave days	Conscientiousness	0.11	0.95	-0.02	0.23	0.961	0.998	Spearman correlation	273
11	Total sick leave days	DSM	-0.08	0.95	-0.2	0.04	0.912	0.998	Spearman correlation	273
12	Total sick leave days	DSQ	-0.02	0.95	-0.14	0.1	0.636	0.998	Spearman correlation	273
13	Total sick leave days	Demand level at home	0.09	0.95	-0.03	0.21	0.061	0.385	Spearman correlation	273
14	Total sick leave days	Drinking frequency	-0.14	0.95	-0.26	-0.02	0.991	0.998	Spearman correlation	273
15	Total sick leave days	Emotional stability	0.03	0.95	-0.09	0.16	0.718	0.998	Spearman correlation	273
16	Total sick leave days	Extraversion	0.06	0.95	-0.06	0.18	0.849	0.998	Spearman correlation	273
17	Total sick leave days	GAD	-0.09	0.95	-0.21	0.03	0.927	0.998	Spearman correlation	273
18	Total sick leave days	GQ	-0.06	0.95	-0.18	0.07	0.173	0.476	Spearman correlation	273
19	Total sick leave days	GSES	-0.08	0.95	-0.2	0.05	0.101	0.398	Spearman correlation	273
20	Total sick leave days	ISEL	-0.08	0.95	-0.2	0.04	0.087	0.398	Spearman correlation	273
21	Total sick leave days	IUS	0.05	0.95	-0.07	0.17	0.203	0.496	Spearman correlation	273
22	Total sick leave days	Light exercise frequency	0.03	0.95	-0.09	0.15	0.696	0.998	Spearman correlation	273
23	Total sick leave days	Mental demand at work	-0.01	0.95	-0.13	0.12	0.538	0.953	Spearman correlation	273
24	Total sick leave days	Vigorous exercise frequency	-0.06	0.95	-0.18	0.07	0.172	0.476	Spearman correlation	273
25	Total sick leave days	Number of children	0.01	0.95	-0.12	0.13	0.467	0.893	Spearman correlation	273
26	Total sick leave days	Openness	0.02	0.95	-0.11	0.14	0.611	0.998	Spearman correlation	273
27	Total sick leave days	PHQ	-0.01	0.95	-0.13	0.12	0.541	0.953	Spearman correlation	273
28	Total sick leave days	PSS	-0.17	0.95	-0.29	-0.05	0.998	0.998	Spearman correlation	273
29	Total sick leave days	Physical demand at work	0.13	0.95	0.01	0.25	0.015	0.168	Spearman correlation	273
30	Total sick leave days	SAAQ	-0.05	0.95	-0.17	0.08	0.774	0.998	Spearman correlation	273
31	Total sick leave days	SMBQ-Total	0.01	0.95	-0.12	0.13	0.458	0.893	Spearman correlation	273
32	Total sick leave days	SMBQ-Cognitive weariness	-0.03	0.95	-0.15	0.09	0.708	0.998	Spearman correlation	273
33	Total sick leave days	SMBQ-Listlessness	0.05	0.95	-0.07	0.17	0.193	0.496	Spearman correlation	273
34	Total sick leave days	SMBQ-Physical exhaustion	0.04	0.95	-0.08	0.16	0.268	0.62	Spearman correlation	273
35	Total sick leave days	SMBQ-Tension	-0.04	0.95	-0.16	0.09	0.73	0.998	Spearman correlation	273
36	Total sick leave days	Salary level	-0.19	0.95	-0.3	-0.07	0.001	0.015	Spearman correlation	273
37	Total sick leave days	Sleep problems	0.06	0.95	-0.06	0.18	0.163	0.476	Spearman correlation	273
38	Total sick leave days	Smoking	-0.06	0.95	-0.18	0.06	0.829	0.998	Spearman correlation	273
39	Total sick leave days	Snack consumption	0.01	0.95	-0.11	0.14	0.412	0.863	Spearman correlation	273
40	Total sick leave days	Snuff use	-0.11	0.95	-0.23	0.01	0.962	0.998	Spearman correlation	273
41	Total sick leave days	TAS	-0.05	0.95	-0.17	0.08	0.777	0.998	Spearman correlation	273
42	Total sick leave days	Trauma	0.12	0.95	-0.01	0.23	0.028	0.206	Spearman correlation	273
43	Total sick leave days	Vegetable consumption	-0.12	0.95	-0.23	0.01	0.028	0.206	Spearman correlation	273
44	Total sick leave days	Years of education	-0.08	0.95	-0.2	0.04	0.083	0.398	Spearman correlation	273

## Sheet: Past year sick leave
	Parameter1	Parameter2	rho	CI	CI_low	CI_high	p	p.adj	Method	n_Obs
1	Past year sick leave	AQ	0.13	0.95	0.01	0.24	0.012	0.043	Spearman correlation	300
2	Past year sick leave	ASRS A	0.06	0.95	-0.06	0.18	0.147	0.293	Spearman correlation	300
3	Past year sick leave	Age	0.1	0.95	-0.02	0.21	0.05	0.122	Spearman correlation	300
4	Past year sick leave	Agreeableness	0.02	0.95	-0.09	0.14	0.648	0.77	Spearman correlation	300
5	Past year sick leave	Alcoholic drinks per week	-0.08	0.95	-0.2	0.03	0.927	0.949	Spearman correlation	300
6	Past year sick leave	BBQ	-0.17	0.95	-0.28	-0.06	0.001	0.015	Spearman correlation	300
7	Past year sick leave	BMI	0.09	0.95	-0.03	0.21	0.059	0.136	Spearman correlation	300
8	Past year sick leave	CPQ	0.13	0.95	0.01	0.24	0.013	0.043	Spearman correlation	300
9	Past year sick leave	Conscientiousness	-0.02	0.95	-0.13	0.1	0.375	0.554	Spearman correlation	300
10	Past year sick leave	DSM	0.15	0.95	0.03	0.26	0.006	0.027	Spearman correlation	300
11	Past year sick leave	DSQ	0.13	0.95	0.01	0.24	0.013	0.043	Spearman correlation	300
12	Past year sick leave	Demand level at home	0.02	0.95	-0.1	0.14	0.363	0.554	Spearman correlation	300
13	Past year sick leave	Drinking frequency	-0.07	0.95	-0.18	0.05	0.886	0.928	Spearman correlation	300
14	Past year sick leave	Emotional stability	0.01	0.95	-0.11	0.13	0.56	0.725	Spearman correlation	300
15	Past year sick leave	Extraversion	0.09	0.95	-0.02	0.21	0.949	0.949	Spearman correlation	300
16	Past year sick leave	GAD	0.04	0.95	-0.07	0.16	0.221	0.405	Spearman correlation	300
17	Past year sick leave	GQ	-0.07	0.95	-0.19	0.04	0.098	0.215	Spearman correlation	300
18	Past year sick leave	GSES	-0.03	0.95	-0.14	0.09	0.318	0.538	Spearman correlation	300
19	Past year sick leave	ISEL	-0.1	0.95	-0.22	0.01	0.036	0.106	Spearman correlation	300
20	Past year sick leave	IUS	0.05	0.95	-0.06	0.17	0.176	0.337	Spearman correlation	300
21	Past year sick leave	Light exercise frequency	-0.04	0.95	-0.15	0.08	0.252	0.444	Spearman correlation	300
22	Past year sick leave	Mental demand at work	0.01	0.95	-0.11	0.13	0.435	0.58	Spearman correlation	300
23	Past year sick leave	Vigorous exercise frequency	-0.02	0.95	-0.14	0.1	0.363	0.554	Spearman correlation	300
24	Past year sick leave	Number of children	-0.04	0.95	-0.16	0.08	0.752	0.851	Spearman correlation	300
25	Past year sick leave	Openness	0.05	0.95	-0.07	0.17	0.811	0.893	Spearman correlation	300
26	Past year sick leave	PHQ	0.13	0.95	0.01	0.24	0.014	0.043	Spearman correlation	300
27	Past year sick leave	PSS	-0.02	0.95	-0.13	0.1	0.605	0.76	Spearman correlation	300
28	Past year sick leave	Physical demand at work	0.18	0.95	0.06	0.29	0.001	0.015	Spearman correlation	300
29	Past year sick leave	SAAQ	0.01	0.95	-0.1	0.13	0.404	0.556	Spearman correlation	300
30	Past year sick leave	SMBQ-Total	0.18	0.95	0.06	0.29	0.001	0.015	Spearman correlation	300
31	Past year sick leave	SMBQ-Cognitive weariness	0.16	0.95	0.04	0.27	0.003	0.022	Spearman correlation	300
32	Past year sick leave	SMBQ-Listlessness	0.1	0.95	-0.02	0.21	0.041	0.109	Spearman correlation	300
33	Past year sick leave	SMBQ-Physical exhaustion	0.15	0.95	0.04	0.26	0.004	0.023	Spearman correlation	300
34	Past year sick leave	SMBQ-Tension	0.1	0.95	-0.02	0.21	0.042	0.109	Spearman correlation	300
35	Past year sick leave	Salary level	-0.06	0.95	-0.18	0.05	0.132	0.278	Spearman correlation	300
36	Past year sick leave	Sleep problems	0.17	0.95	0.05	0.28	0.002	0.015	Spearman correlation	300
37	Past year sick leave	Smoking	-0.06	0.95	-0.17	0.06	0.842	0.904	Spearman correlation	300
38	Past year sick leave	Snack consumption	-0.04	0.95	-0.16	0.08	0.755	0.851	Spearman correlation	300
39	Past year sick leave	Snuff use	-0.02	0.95	-0.14	0.1	0.635	0.77	Spearman correlation	300
40	Past year sick leave	TAS	0.02	0.95	-0.1	0.13	0.39	0.554	Spearman correlation	300
41	Past year sick leave	Total days on sick leave	0.44	0.95	0.33	0.53	0	0	Spearman correlation	273
42	Past year sick leave	Trauma	0.14	0.95	0.03	0.25	0.007	0.032	Spearman correlation	300
43	Past year sick leave	Vegetable consumption	-0.02	0.95	-0.13	0.1	0.39	0.554	Spearman correlation	300
44	Past year sick leave	Years of education	-0.17	0.95	-0.28	-0.05	0.002	0.015	Spearman correlation	300
