# Supplementary material for: Factors associated with symptom severity in stress-induced exhaustion disorder: cohort characterization and cross-sectional correlations
Source: Front Psychiatry. 2025 Jun 16;16:1548967. doi: 10.3389/fpsyt.2025.1548967 (PMC12207233; doi:10.3389/fpsyt.2025.1548967)
Supplement: Supplementary Table 3 — Correlations with Karolinska exhaustion disorder scale (KEDS) scores. [file Table3.xlsx]

## Sheet: KEDS
	Parameter1	Parameter2	rho	CI	CI_low	CI_high	S	p	p.adj	Method	n_Obs	alternative
1	KEDS	Past year sick leave	0.193174	0.95	0.01657	0.358089	295415	0.0138316	0.0259342	Spearman correlation	130	greater
2	KEDS	AQ	0.246366	0.95	0.0723539	0.405823	275939	0.00235984	0.00482694	Spearman correlation	130	greater
3	KEDS	ASRS A	0.181555	0.95	0.00452964	0.347546	299670	0.0193547	0.0348385	Spearman correlation	130	greater
4	KEDS	Age	0.149319	0.95	-0.0286082	0.318075	311472	0.0449828	0.0722938	Spearman correlation	130	greater
5	KEDS	Agreeableness	-0.0968437	0.95	-0.269392	0.0817294	401604	0.136517	0.180684	Spearman correlation	130	less
6	KEDS	Alcoholic drinks per week	-0.138696	0.95	-0.308291	0.039444	416928	0.942224	0.94296	Spearman correlation	130	greater
7	KEDS	BBQ	-0.472803	0.95	-0.599735	-0.32266	539259	6.73588e-09	3.36794e-08	Spearman correlation	130	less
8	KEDS	BMI	0.146334	0.95	-0.0316577	0.315329	312566	0.0483262	0.074989	Spearman correlation	130	greater
9	KEDS	CPQ	0.305637	0.95	0.13582	0.458006	254238	0.000203009	0.000609026	Spearman correlation	130	greater
10	KEDS	Conscientiousness	-0.0702437	0.95	-0.244373	0.108275	391864	0.213555	0.259729	Spearman correlation	130	less
11	KEDS	DSM	0.55081	0.95	0.414045	0.663255	164469	5.61519e-12	5.05367e-11	Spearman correlation	130	greater
12	KEDS	DSQ	0.404849	0.95	0.245271	0.543067	217911	8.87049e-07	3.99172e-06	Spearman correlation	130	greater
13	KEDS	Demand level at home	0.330483	0.95	0.162848	0.479574	245140	6.14734e-05	0.000230525	Spearman correlation	130	greater
14	KEDS	Drinking frequency	-0.139255	0.95	-0.308806	0.0388753	417132	0.94296	0.94296	Spearman correlation	130	greater
15	KEDS	Emotional stability	-0.269112	0.95	-0.425973	-0.096544	464679	0.000980639	0.00210137	Spearman correlation	130	less
16	KEDS	Extraversion	-0.0659544	0.95	-0.240317	0.112531	390294	0.227971	0.269966	Spearman correlation	130	less
17	KEDS	GAD	0.53878	0.95	0.39977	0.653564	168873	1.89081e-11	1.41811e-10	Spearman correlation	130	greater
18	KEDS	GQ	-0.275669	0.95	-0.431753	-0.103556	467080	0.000750476	0.00177744	Spearman correlation	130	less
19	KEDS	GSES	-0.287618	0.95	-0.442253	-0.116378	471455	0.000453191	0.00119962	Spearman correlation	130	less
20	KEDS	ISEL	-0.13527	0.95	-0.305128	0.0429294	415674	0.0624553	0.090661	Spearman correlation	130	less
21	KEDS	IUS	0.324726	0.95	0.156563	0.474593	247248	8.1831e-05	0.000283261	Spearman correlation	130	greater
22	KEDS	Light exercise frequency	-0.291798	0.95	-0.445915	-0.120876	472985	0.000377906	0.00106286	Spearman correlation	130	less
23	KEDS	Mental demand at work	0.175353	0.95	-0.00187586	0.341902	301940	0.0229934	0.0397963	Spearman correlation	130	greater
24	KEDS	Vigorous exercise frequency	-0.271914	0.95	-0.428444	-0.0995384	465705	0.000875411	0.00196968	Spearman correlation	130	less
25	KEDS	Number of children	0.168542	0.95	-0.00889397	0.335689	304434	0.0276282	0.046047	Spearman correlation	130	greater
26	KEDS	Openness	-0.0754829	0.95	-0.249319	0.103066	393783	0.196679	0.245849	Spearman correlation	130	less
27	KEDS	PHQ	0.607679	0.95	0.48245	0.708564	143646	8.85248e-15	9.95904e-14	Spearman correlation	130	greater
28	KEDS	PSS	0.0923873	0.95	-0.0861943	0.265217	332318	0.14791	0.190169	Spearman correlation	130	greater
29	KEDS	Physical demand at work	0.109837	0.95	-0.0686705	0.281529	325929	0.106749	0.150116	Spearman correlation	130	greater
30	KEDS	SAAQ	0.315343	0.95	0.146348	0.466453	250684	0.000128878	0.000414251	Spearman correlation	130	greater
31	KEDS	SMBQ-Total	0.760945	0.95	0.67474	0.826667	87528.9	4.11468e-26	9.25804e-25	Spearman correlation	130	greater
32	KEDS	SMBQ-Cognitive weariness	0.648174	0.95	0.532109	0.740327	128819	3.83233e-17	5.74849e-16	Spearman correlation	130	greater
33	KEDS	SMBQ-Listlessness	0.507987	0.95	0.363535	0.628585	180148	3.43097e-10	1.92992e-09	Spearman correlation	130	greater
34	KEDS	SMBQ-Physical exhaustion	0.762443	0.95	0.67668	0.827793	86980.4	2.90006e-26	9.25804e-25	Spearman correlation	130	greater
35	KEDS	SMBQ-Tension	0.337691	0.95	0.170735	0.485797	242501	4.26246e-05	0.000174373	Spearman correlation	130	greater
36	KEDS	Salary level	0.0571007	0.95	-0.121297	0.231925	345238	0.740629	0.812886	Spearman correlation	130	less
37	KEDS	Sleep problems	0.530331	0.95	0.389784	0.646735	171967	4.31218e-11	2.77211e-10	Spearman correlation	130	greater
38	KEDS	Smoking	-0.0704257	0.95	-0.244545	0.108094	391931	0.787045	0.843263	Spearman correlation	130	greater
39	KEDS	Snack consumption	0.206839	0.95	0.0307973	0.370435	290412	0.00910922	0.0178224	Spearman correlation	130	greater
40	KEDS	Snuff use	-0.0832177	0.95	-0.256605	0.095359	396615	0.826724	0.865176	Spearman correlation	130	greater
41	KEDS	TAS	0.277551	0.95	0.105571	0.433409	264521	0.000694189	0.00173547	Spearman correlation	130	greater
42	KEDS	Total days on sick leave	0.0553389	0.95	-0.13281	0.239638	252145	0.276721	0.319294	Spearman correlation	117	greater
43	KEDS	Trauma	0.13911	0.95	-0.0390226	0.308673	315211	0.0572296	0.0858443	Spearman correlation	130	greater
44	KEDS	Vegetable consumption	-0.0985459	0.95	-0.270985	0.080022	402227	0.132326	0.180445	Spearman correlation	130	less
45	KEDS	Years of education	-0.043397	0.95	-0.218885	0.13481	382035	0.311977	0.350974	Spearman correlation	130	less
